# Supplementary material for: Single-Center Retrospective Analysis of Paraneoplastic Syndromes with Peripheral Nerve Damage
Source: Brain Sci. 2022 Dec 2;12(12):1656. doi: 10.3390/brainsci12121656 (PMC9775908; doi:10.3390/brainsci12121656)
Supplement: Supplementary file 1 [file brainsci-12-01656-s001.zip]

Archive with 1 entries (1 files):
- brainsci-1922130-supplementary.pdf
